# Supplementary material for: Self-organized tissue mechanics underlie embryonic regulation
Source: Nature. 2024 Sep 11;633(8031):887–94. doi: 10.1038/s41586-024-07934-8 (PMC11424473; doi:10.1038/s41586-024-07934-8)
Supplement: Supplementary file 10 — Source Data Fig. 4 [file 41586_2024_7934_MOESM10_ESM.xlsx]

## Sheet: Fig4s
Condition	Margin length (mm)	Contracting domain size (mm)
control	5.721636051817497	2.101195019037497
control	5.930921948026138	1.8694591597426915
control	4.662339972443497	1.7915033283077795
control	5.789936751456847	1.9060003388156976
control	4.171029055743189	1.6640249566429763
control	4.927742686416824	1.9834891975860396
control	4.578038054107185	1.8640083958538227
control	5.163826467521449	1.6575858401057262
control	5.156521235200831	1.7836867270524246
control	5.111924106576635	1.7345770506864178
control	5.4115733619592294	1.7293669077435936
control	5.483215661513347	2.090261816729485
control	5.948593128041068	2.162865449358389
control	5.180719170077632	2.0056762415897604
control	4.550771603337163	1.8045446718366667
control	4.5737250409564165	1.7402291784037236
control	5.676537439983669	2.1773966778781317
control	5.140451445818471	2.09052
control	5.088122797852072	2.136674347873675
attached	2.066075470836673	0.7562346798523865
attached	2.454834836708261	0.7293399382274379
attached	1.8073940268410913	0.5524366832768465
attached	2.0597376897261412	0.852848
attached	1.8582194483422323	0.7467300434606239
attached	2.0304695263946972	0.772537
sector	1.4601008619631433	0.5526931108712978
sector	1.3080470762222203	0.5471938749011009
sector	1.6668258417997994	0.43705643601295907
sector	1.6264432737599612	0.34253734598466234
sector	1.0744491977908532	0.30199876606291914
sector	1.3853437742551094	0.38274739941819946
detached	1.4842703737025698	0.8812047609071687
detached	1.9943889112847064	1.2045869784833865
detached	1.7434605289556222	1.2936122814895679
detached	1.6861441279539187	0.9682588151484609
detached	1.626838495625907	1.128506456793835
detached	1.6998001755603547	1.1600714825984366
detached	1.1365147280641594	0.8456353640308075
detached	1.5710721262272827	1.0089418897567688
detached	1.785007970844765	1.16066
detached	1.3432347854912328	0.9656292826578593
detached	2.3708314767032266	1.5235819771332837
detached	1.5177047654335987	0.9292111408363081
detached	1.8946482682738577	1.1793414679211704

## Sheet: Fig4u
Condition	Embryo	Position	Normalized contraction	Normalized Gdf1 level
control	0	0	0.31541732203218736	0.0504607
control	0	1	0.345556	0.0368989
control	0	2	0.43380626693616126	0.0430005
control	0	3	0.36780220100472744	0.0596773
control	0	4	0.3056166615060084	0.10029961084121862
control	0	5	0.20189872074615617	0.0438838
control	0	6	-0.227399	0.0994559
control	0	7	-0.426	0.4395548148089527
control	0	8	-0.508564	0.5966501047212314
control	0	9	-0.796361	0.660233
control	0	10	-1.03671	0.8446633184083037
control	0	11	-1.08844	1.0484743461201314
control	0	12	-1.01256	1.2174610797851908
control	0	13	-0.884709	0.9961658388739806
control	0	14	-0.741362	0.9602311016013988
control	0	15	-0.748657	0.8602090063902533
control	0	16	-0.544562	0.7711103913800703
control	0	17	-0.23785	0.549143
control	0	18	-0.215425	0.4032217462919192
control	0	19	-0.0718126	0.3972128738683018
control	0	20	0.16920868764147373	0.25020339076672754
control	0	21	0.3416800737261894	0.14461927829956106
control	0	22	0.30641458603755495	0.11986812304461522
control	0	23	0.38122726526304507	0.11438309798001633
control	0	24	0.4829354215343981	0.0857366
control	0	25	0.42345972553158645	0.0552702
control	0	26	0.5002016743728782	0.0617092
control	0	27	0.5178719138312217	0.0611192
control	0	28	0.5460040460989923	0.0393483
control	1	0	0.617489	0.0159857
control	1	1	0.7479724946879867	0.024400903385973408
control	1	2	0.5698696681517138	0.0199029
control	1	3	0.5818576999413563	0.024386666666666657
control	1	4	0.37254723260585615	0.0446323
control	1	5	0.10482391718846724	0.0837994
control	1	6	-0.299144	0.13720026914607253
control	1	7	-0.457538	0.25274136030045163
control	1	8	-0.756599	0.3928864309833911
control	1	9	-0.986194	0.6035207442405834
control	1	10	-1.14384	0.7846616541353377
control	1	11	-1.32608	1.0092133602122744
control	1	12	-1.24249	1.0072496295275173
control	1	13	-1.3121	0.9859517806492313
control	1	14	-1.03023	0.7668949083011554
control	1	15	-0.685958	0.5060931683441339
control	1	16	-0.677362	0.38502782755531023
control	1	17	-0.306293	0.2239989403099169
control	1	18	-0.00291523	0.14025891194925139
control	1	19	0.2407449053459245	0.0946013
control	1	20	0.4140031260387524	0.0676485
control	1	21	0.4248736434640023	0.024977455604883344
control	1	22	0.47242061260925305	0.018479662357309804
control	1	23	0.6393159878827591	-0.0346632
control	2	0	-0.0463566	0.141473
control	2	1	-0.0386171	0.1619256303369326
control	2	2	-0.151259	0.21182059640226986
control	2	3	-0.155563	0.3726675458293236
control	2	4	-0.327915	0.5046299266863917
control	2	5	-0.485286	0.5370760360881967
control	2	6	-0.515894	0.6353886810380651
control	2	7	-0.639381	0.8155068743835593
control	2	8	-0.737236	0.9759154515738057
control	2	9	-0.931231	0.9742496670471824
control	2	10	-0.969646	0.8568257762239511
control	2	11	-0.686321	0.6217071113803488
control	2	12	-0.571996	0.4080630402851045
control	2	13	-0.472878	0.35073847948205145
control	2	14	-0.257541	0.27110287391144616
control	2	15	0.20367796075022324	0.11935827086994269
control	2	16	0.2752726331093629	0.0592316
control	2	17	0.46831032744679885	0.0657291
control	2	18	0.5639061930921702	0.012728253055356036
control	2	19	0.6123666636344225	0.00838618
control	2	20	0.6759202821933743	-0.00126624
control	3	0	0.40517198948457617	0.0409929
control	3	1	0.5928425527610951	0.061865
control	3	2	0.534135	0.059020298607616026
control	3	3	0.21175270605100102	0.0886904
control	3	4	0.3858209018455093	0.0979698
control	3	5	0.2536081209105277	0.11103438324538259
control	3	6	0.5198252810827705	0.1386555452986942
control	3	7	0.5447057837418927	0.16074648142654682
control	3	8	0.35152645218626855	0.19628010845698354
control	3	9	-0.235345	0.28547688099396973
control	3	10	-0.68958	0.5389736911512585
control	3	11	-0.953681	0.7370607308371945
control	3	12	-1.25112	0.9682321740851947
control	3	13	-1.19155	1.0581435023406034
control	3	14	-1.2454	1.1771941971645226
control	3	15	-1.33913	0.9311739372281995
control	3	16	-1.08659	0.7589659815616455
control	3	17	-0.767768	0.5691751812788398
control	3	18	-0.540031	0.27122393682053936
control	3	19	3.6810048950207283E-4	0.14092352152789367
control	3	20	0.23214027814906746	0.10357374136556856
control	3	21	0.3832762965107625	0.0826245
control	3	22	0.5628353542436918	0.045072558928155315
control	3	23	0.7016502929558639	0.0372846
control	3	24	0.5680328202377657	0.0225074
control	3	25	0.6162296105291262	0.0103952
control	3	26	0.934546	-0.00349015
control	3	27	1.004039028961218	9.96636660401767E-4
control	3	28	1.109954943175206	-0.000676455
control	4	0	-0.037762	0.084279
control	4	1	-0.0332835	0.1295998699128651
control	4	2	-0.110394	0.161439
control	4	3	0.0823462	0.1720563762031247
control	4	4	-0.185495	0.20301098241748108
control	4	5	-0.460432	0.31415876548903576
control	4	6	-0.653674	0.5122097407676413
control	4	7	-1.02342	0.9103583296729867
control	4	8	-1.29007	1.0498653092418855
control	4	9	-1.49755	1.0211374119838454
control	4	10	-1.29317	1.0008376455686239
control	4	11	-0.951441	0.655692
control	4	12	-0.597429	0.4263831442758122
control	4	13	0.0836931	0.26792978885352126
control	4	14	0.575484	0.15940534935479686
control	4	15	1.1457074025923042	0.0750775
control	4	16	0.8487142913920616	0.010886215630914345
control	5	0	0.6084865473642626	-0.0204545
control	5	1	0.6334030315863135	-0.0241974
control	5	2	0.7146508011082987	-0.0121235
control	5	3	0.6232574208869568	0.010458767839984465
control	5	4	0.5372473218147691	0.0639265
control	5	5	0.35847	0.1022953661124783
control	5	6	0.13060903526630563	0.23488299310050445
control	5	7	-0.204542	0.36743229866365157
control	5	8	-0.399562	0.40047300880263303
control	5	9	-0.640718	0.6093106522332385
control	5	10	-0.978216	0.9014556066501599
control	5	11	-1.0722	1.0611545352942149
control	5	12	-0.904981	1.0309079338141736
control	5	13	-0.9767	0.7481517895034725
control	5	14	-0.948303	0.7475151150868014
control	5	15	-0.951982	1.0280079251357748
control	5	16	-1.00169	0.9340769707157418
control	5	17	-0.823878	0.8197807521615442
control	5	18	-0.814977	0.8809628132865363
control	5	19	-0.925262	0.8754760263683457
control	5	20	-0.669424	0.6553158406219626
control	5	21	-0.346685	0.44757421798934377
control	5	22	0.0752322	0.2153713133885058
control	5	23	0.6417181444375055	0.10952885872829747
control	6	0	0.5766786572612249	0.0142637
control	6	1	0.3819358442920807	0.0345767
control	6	2	0.20826092927687131	0.10482062506710074
control	6	3	-0.0183528	0.22137762762762672
control	6	4	-0.0904196	0.33275
control	6	5	-0.285676	0.4858439084614673
control	6	6	-0.348864	0.7615978792449438
control	6	7	-0.477595	0.9226525269465938
control	6	8	-0.753147	0.9802990778937164
control	6	9	-0.942829	0.9602365207474383
control	6	10	-0.908256	0.896762
control	6	11	-0.864477	0.9444154745923423
control	6	12	-1.08668	1.0451957246091512
control	6	13	-1.03247	1.0872717682480177
control	6	14	-0.874558	0.8856690140845064
control	6	15	-0.519455	0.6561601748946342
control	6	16	-0.192224	0.4379032555736008
control	6	17	0.17265728113818177	0.3277863912079759
control	7	0	0.41033052834633926	0.042161137740988334
control	7	1	0.3764085067858383	0.0839782
control	7	2	0.2667247720014705	0.13848016083065817
control	7	3	0.0985016	0.19984483451323734
control	7	4	-0.0953003	0.2955262685610057
control	7	5	-0.320502	0.42383533019945335
control	7	6	-0.443638	0.5525180967164472
control	7	7	-0.711316	0.7152047324397923
control	7	8	-0.979916	0.8940840960777408
control	7	9	-1.17259	0.9445525375319972
control	7	10	-1.20567	0.9717554933554463
control	7	11	-1.19891	0.6945487499727624
control	7	12	-0.848549	0.4387979940572381
control	7	13	-0.588095	0.3588100452610879
control	7	14	-0.33734	0.45893569803684814
control	7	15	-0.330947	0.5180505715210831
control	7	16	-0.144211	0.47883301313156545
control	7	17	-0.157225	0.3893202973616451
control	7	18	-0.0889405	0.2899605642645488
control	7	19	0.13510031284087323	0.2939699570673739
control	7	20	0.38538864029403264	0.3196166705810585
control	8	0	0.2843718649754567	0.0474278
control	8	1	0.25306386360445304	0.0608008
control	8	2	0.40313563262253893	0.0972253
control	8	3	0.10995772851636339	0.12449822422907865
control	8	4	-0.245165	0.23674656657364013
control	8	5	-0.515642	0.42025324624109855
control	8	6	-0.867022	0.7614982842219864
control	8	7	-1.04748	0.9384467016108102
control	8	8	-1.14463	0.9214578854514491
control	8	9	-1.1852	0.9811345957413355
control	8	10	-1.29372	0.90526
control	8	11	-1.13072	0.8538934625329307
control	8	12	-0.691181	0.51114
control	8	13	-0.653838	0.3657955259699459
control	8	14	-0.34619	0.21755101745553215
control	8	15	8.481977203881431E-5	0.0984596
control	8	16	0.24284354820750395	0.0452782
control	8	17	0.2349060622486609	-0.000988454
control	9	0	0.4611263947288264	0.0717068
control	9	1	0.43042476704015487	0.0794441
control	9	2	0.4004832457120017	0.0685284
control	9	3	0.16403727675044327	0.0993225
control	9	4	0.0631808	0.14901301110362583
control	9	5	-0.0474602	0.21212733283846008
control	9	6	-0.290753	0.3781739393196229
control	9	7	-0.595087	0.7273607907261977
control	9	8	-0.909881	1.0869875146122254
control	9	9	-1.23692	1.1205235769602229
control	9	10	-1.17142	0.7390893771078397
control	9	11	-1.43119	1.0486110907281787
control	9	12	-1.36543	1.053918891752106
control	9	13	-0.942738	0.5999081214109975
control	9	14	-0.342874	0.32913056603553564
control	9	15	-0.0857386	0.13414508705646594
control	9	16	0.1642785418418091	0.046567890496416686
control	9	17	0.31662658987885484	0.011819113511778844
control	9	18	0.23914425925973617	-0.0107912
control	9	19	0.7081918307775444	0.011581743131187424
control	9	20	0.6674328632530921	0.023049691941469448
control	10	0	0.6770210434981164	0.0741107
control	10	1	0.4851865729750772	0.10450055830577143
control	10	2	0.26383643920614164	0.2152696951684693
control	10	3	-0.0729621	0.37337
control	10	4	-0.763907	0.7721077819392339
control	10	5	-1.18075	0.9547717154494626
control	10	6	-1.1135	0.9310991369089943
control	10	7	-1.1489	0.7802546000662117
control	10	8	-1.06895	1.0420353721061442
control	10	9	-1.1482	1.1046736861991204
control	10	10	-1.2913	1.0467427019395772
control	10	11	-1.21696	1.1089061395487574
control	10	12	-0.710884	0.6906498205149812
control	10	13	-0.121149	0.2749660406752012
control	10	14	0.44722552015412265	0.11640329690307194
control	10	15	0.6623905451768349	0.036660253071262645
control	10	16	0.8718572318222352	0.045125517234841594
control	10	17	1.0233392785422528	0.010384866922126429
control	11	0	0.7336635867726273	0.13091072173023283
control	11	1	0.40729965564380444	0.16838448907414552
control	11	2	-0.0330516	0.17113138547585083
control	11	3	-0.392073	0.28011700725115296
control	11	4	-0.652872	0.38649140316080605
control	11	5	-0.943367	0.5895704822100337
control	11	6	-1.14237	0.8776439148893139
control	11	7	-1.22206	0.9444711143676452
control	11	8	-1.18301	0.9423392958725759
control	11	9	-1.1066	1.029270712750123
control	11	10	-1.12038	1.0482506570302166
control	11	11	-1.10493	0.9944743705518664
control	11	12	-0.96674	0.9764274155528107
control	11	13	-0.703512	0.7571987090009917
control	11	14	-0.618681	0.6284914084355835
control	11	15	-0.545946	0.4867219521494594
control	11	16	-0.140951	0.34371681080260874
control	11	17	0.12449484276950201	0.24930506418679974
control	12	0	1.2026623419028677	0.012632031303010499
control	12	1	1.0351360800191638	-0.0288603
control	12	2	0.8236856025588124	-0.0301317
control	12	3	0.7319099998549006	-0.0316642
control	12	4	0.8341103830416001	-0.000788274
control	12	5	0.556826	0.013879364575599698
control	12	6	0.43344751565822637	0.0472718
control	12	7	0.039939343703018326	0.1720844219741455
control	12	8	-0.27959	0.3607731337711459
control	12	9	-0.552975	0.6513816886549504
control	12	10	-0.811245	0.9548838838329962
control	12	11	-1.20985	1.0116505513915008
control	12	12	-1.31973	0.9864913886921515
control	12	13	-1.38984	0.9883453310638501
control	12	14	-1.26755	0.9801273568366664
control	12	15	-0.964858	0.9780179364585413
control	12	16	-0.872787	0.8033965439278362
control	12	17	-0.735167	0.5647444380351246
control	12	18	-0.814536	0.4251204311179274
control	12	19	-0.598494	0.3210301642495666
control	12	20	-0.451735	0.2092968034464446
control	12	21	-0.447554	0.1289317969479927
control	12	22	-0.0347899	0.0946601
control	12	23	0.0843745	0.0879896
control	12	24	0.17279590756537785	0.0734615
control	13	0	0.8664726371643335	-0.0239329
control	13	1	0.6447685296876434	-0.0683499
control	13	2	0.29956867179778884	0.034681480297338946
control	13	3	-0.0778451	0.13039372599231702
control	13	4	-0.102779	0.23849412516984947
control	13	5	-0.237499	0.4298672861758654
control	13	6	-0.589446	0.693392
control	13	7	-0.903507	0.9103793213828385
control	13	8	-0.983152	0.9172928516115214
control	13	9	-0.993428	0.9257487265647912
control	13	10	-1.1271	1.0290582552771337
control	13	11	-1.11779	1.0748754827540286
control	13	12	-1.18088	1.1103078768492576
control	13	13	-1.1211	0.9245841330774125
control	13	14	-0.796266	0.8280898277057672
control	13	15	-0.566042	0.5997732789202729
control	13	16	-0.407883	0.47470407481629956
control	13	17	-0.229126	0.36672266218703053
control	13	18	0.0348839	0.2374689627553033
control	13	19	0.30684156335589396	0.14823131426135833
control	13	20	0.509598	0.0842132
control	13	21	0.6616792951556144	0.0517629
control	13	22	0.497541	0.027705488621152914
control	13	23	0.13873509054680763	0.017278311965813493
control	14	0	0.7016838867377517	0.0364513
control	14	1	0.44450006398995245	0.0560685
control	14	2	0.26641025069493796	0.056863259065094054
control	14	3	0.36951859497708106	0.17157244964262416
control	14	4	0.18345823147439622	0.3258820454743454
control	14	5	-0.0739746	0.5847109481830607
control	14	6	-0.142207	0.7868039198580935
control	14	7	-0.434619	1.0017727404824193
control	14	8	-0.81439	1.1222405988857949
control	14	9	-1.10813	1.1206339414235813
control	14	10	-1.18847	1.165102034892162
control	14	11	-1.09196	0.9720876183835928
control	14	12	-1.01191	1.070334261838439
control	14	13	-1.15257	0.9265932360228072
control	14	14	-0.939049	0.8232560841029236
control	14	15	-0.411715	0.561617
control	14	16	-0.166703	0.29184700407213604
control	14	17	0.068929	0.13508588672237462
control	14	18	0.28666267885144875	0.0392931
control	14	19	0.44484334809578596	0.0511003
control	14	20	0.43437384969357895	0.029768953906887066
control	15	0	0.38703469886182396	-0.184996
control	15	1	0.17875965278009937	-0.0878688
control	15	2	0.0453968	-0.0736214
control	15	3	0.3962438793662493	-0.0238747
control	15	4	0.40557389754050904	0.0713343
control	15	5	0.22153228324481108	0.17214745363963455
control	15	6	0.11917686638578176	0.2996617907165739
control	15	7	-0.117291	0.34498582688053214
control	15	8	-0.47813	0.5324419999077521
control	15	9	-0.687796	0.7065476605942163
control	15	10	-1.05608	0.6794332987432266
control	15	11	-0.970423	0.8304760588045565
control	15	12	-1.10594	0.9545402139826634
control	15	13	-1.03383	1.054057404460435
control	15	14	-0.917211	1.0274703991489775
control	15	15	-0.748003	0.712283
control	15	16	-0.51983	0.42552072313515327
control	15	17	-0.177975	0.3003838439726135
control	15	18	-0.137872	0.16854502293207918
control	15	19	0.0315528	0.15801418936264602
control	15	20	0.2763729180583573	0.10805740278932356
control	15	21	0.2704108628281531	0.028707802988378595
control	15	22	0.30285860967741957	7.545387521887612E-4
control	16	0	0.4896534542020314	-0.125152
control	16	1	0.6121407941812885	-0.097372
control	16	2	0.5894151370963099	-0.0470838
control	16	3	0.46845223620099274	0.0643676
control	16	4	0.18548281595874394	0.0667395
control	16	5	-0.0764933	0.12441
control	16	6	-0.290915	0.23476801342764742
control	16	7	-0.495289	0.5570562148682301
control	16	8	-0.767133	0.8169070400684524
control	16	9	-0.933533	0.9875299952007663
control	16	10	-1.24402	1.0495151566002259
control	16	11	-1.34708	1.0651813187698314
control	16	12	-1.26359	1.0612096429270965
control	16	13	-1.14881	1.0578231428559983
control	16	14	-1.03995	1.0133992413105197
control	16	15	-0.961742	1.0581346984482487
control	16	16	-0.756515	0.8700762846039449
control	16	17	-0.471796	0.6825950498908941
control	16	18	-0.166152	0.42550481354741226
control	16	19	0.1520532744264853	0.2265029026531699
control	16	20	0.5100944976212072	0.18295165700931332
control	16	21	0.3533580803860075	0.22024979063325428
control	16	22	0.5377569911894539	0.11478167744926195
control	16	23	0.6952574645182229	-0.0109709
control	17	0	0.14130260334110625	0.0340986
control	17	1	0.2019619569505639	0.0924087
control	17	2	0.2491922805162464	0.14539295044440745
control	17	3	0.0156454	0.060884992157973085
control	17	4	-0.255658	0.0581873
control	17	5	-0.668668	0.10300862227114449
control	17	6	-0.848155	0.15511857540720733
control	17	7	-0.937491	0.40989707336727627
control	17	8	-0.932795	0.5825027061158234
control	17	9	-1.16479	0.9280024374843987
control	17	10	-1.22607	1.0707613281966628
control	17	11	-1.19748	1.0294613010820943
control	17	12	-1.22823	0.8763040127478698
control	17	13	-0.844601	0.7721739130434823
control	17	14	-0.721632	0.6037566286894176
control	17	15	-0.665063	0.47565239403756393
control	17	16	-0.396035	0.3693560814529457
control	17	17	0.011209269113300032	0.2079260471493646
control	17	18	0.1659107576722767	0.0593633
control	17	19	0.44278137918355764	0.00101198
control	17	20	0.8289663648467451	-0.0783607
control	17	21	0.8036260036056445	-0.0771295
control	17	22	0.4536301036243499	-0.051
control	17	23	0.7332292089307683	-0.0220289
control	18	0	1.1809245788862126	-0.0381838
control	18	1	1.1308	0.0232986
control	18	2	0.8879028578360886	-0.000688564
control	18	3	0.8088644518364227	0.0546071
control	18	4	0.35679726812411267	0.16376737244659997
control	18	5	-0.170796	0.314749
control	18	6	-0.558215	0.46907925299637704
control	18	7	-0.874424	0.6238559322033901
control	18	8	-1.17366	0.7306337700957154
control	18	9	-0.785548	0.8953869047619052
control	18	10	-0.709413	0.8981788542151856
control	18	11	-0.69583	0.9096685345236956
control	18	12	-0.913292	1.0895488372093016
control	18	13	-1.54414	1.0395534883720945
control	18	14	-1.01773	0.9513444361741705
control	18	15	-1.03859	1.0073268620496536
control	18	16	-0.729654	0.8833224725377031
control	18	17	-0.585797	0.8107315711094562
control	18	18	-0.399338	0.645157
control	18	19	-0.0341218	0.4312133072407028
control	18	20	0.2601332897680155	0.23774012935611458
control	18	21	0.5628998685518883	0.17516273014692338
control	18	22	0.7664194305115462	0.0932106
control	18	23	0.8516278515141255	0.0146852
control	18	24	0.7451206972889102	-0.0416101
control	18	25	0.7901382260922108	-0.0100614
attached	19	0	0.8594398075421423	-0.00933356
attached	19	1	0.7492206350293592	-0.03947
attached	19	2	0.5744398255680742	-0.0349045
attached	19	3	0.4502356697425914	0.011272329701281798
attached	19	4	0.29077340003824265	0.0669146
attached	19	5	0.0935002	0.167753
attached	19	6	-0.0830724	0.42839733571481603
attached	19	7	-0.400634	0.7232318180134106
attached	19	8	-0.908792	1.0356704398265435
attached	19	9	-1.63241	1.020907845532971
attached	19	10	-1.65249	0.7633023277338108
attached	19	11	-1.05715	0.932156
attached	19	12	-0.621735	0.5333314836394536
attached	19	13	-0.318494	0.21347383989646923
attached	19	14	-0.01269	0.0328449
attached	19	15	0.2798497672979378	-0.0211549
attached	19	16	0.5145561634639025	-0.0898398
attached	19	17	0.6209547936497739	-0.0846913
attached	19	18	0.46809734071551834	-0.045545
attached	20	0	0.594256	0.0619601
attached	20	1	0.5455843741427564	0.026125807423712046
attached	20	2	0.5835637664434712	0.021486863925983774
attached	20	3	0.616434	0.00262181
attached	20	4	0.6679602025130403	0.0171493
attached	20	5	0.38834477129558154	0.024711261405911497
attached	20	6	0.32995438367728985	0.0660862
attached	20	7	0.14498110658752933	0.10412777432067989
attached	20	8	0.1435111894113846	0.16872765710196277
attached	20	9	-0.0580617	0.25658102549949685
attached	20	10	-0.502513	0.47438745001430155
attached	20	11	-1.20469	0.9920717558484967
attached	20	12	-1.29284	1.02597
attached	20	13	-0.854781	0.6168093109312647
attached	20	14	-0.612412	0.37584223733601185
attached	20	15	-0.355374	0.2535010748602746
attached	20	16	-0.111283	0.11338735511389168
attached	20	17	0.14954478247023315	0.0857066
attached	20	18	0.4105402962301314	0.0672355
attached	20	19	0.5286858968374727	0.022072610720704672
attached	20	20	0.6200081053796339	0.023046161156596273
attached	20	21	0.54144	0.045442870149646104
attached	20	22	0.5726406361188177	0.12221952865482222
attached	21	0	0.3363657397755547	0.0443519
attached	21	1	0.20786811540435804	0.050221934927817014
attached	21	2	0.0392886	0.0814072
attached	21	3	0.00676109	0.12391898297780676
attached	21	4	-0.235674	0.18100525907405846
attached	21	5	-0.542877	0.2944234671371856
attached	21	6	-0.710386	0.5841481289877544
attached	21	7	-0.946095	0.9963571243635105
attached	21	8	-0.890782	0.9709509109091746
attached	21	9	-0.723539	0.8629738815619274
attached	21	10	-0.311586	0.4521207907886083
attached	21	11	-0.00227203	0.24908440691112305
attached	21	12	0.052151121097341546	0.00506611
attached	21	13	0.0349628	-0.0529347
attached	21	14	-0.016621	-0.0717665
attached	21	15	0.0875959	-0.054282
attached	22	0	0.7264420895908353	-0.0376927
attached	22	1	0.9500173128132713	-0.0242089
attached	22	2	0.9548820081712819	0.024050603848096777
attached	22	3	0.7062235218072614	0.0814901
attached	22	4	0.33976425310858194	0.14238049295936397
attached	22	5	0.26534860168194047	0.21642086994762036
attached	22	6	0.0610291	0.4243854744335981
attached	22	7	-0.312758	0.6798006207666312
attached	22	8	-0.617622	0.7420337233310379
attached	22	9	-0.892966	0.9464367679645442
attached	22	10	-1.07501	1.03091
attached	22	11	-1.00291	0.9879495990836161
attached	22	12	-0.906072	0.8747249724972457
attached	22	13	-0.550573	0.6668290092898198
attached	22	14	-0.355869	0.4719652710159001
attached	22	15	-0.136474	0.34540614449179946
attached	22	16	0.030120985731125434	0.2193042760896467
attached	22	17	0.3178612642267815	0.13475510890846754
attached	22	18	0.2815642166261561	0.10672616153899574
attached	22	19	0.547068	0.0449811
attached	22	20	0.6650387193011585	0.0294277
attached	23	0	0.3989566822556563	-0.119291
attached	23	1	0.12866967523760162	-0.101025
attached	23	2	-0.111897	-0.0036725
attached	23	3	-0.278607	0.13588485732384736
attached	23	4	-0.393821	0.38622784060046156
attached	23	5	-0.519969	0.6001021174645476
attached	23	6	-1.23247	0.9397767145135638
attached	23	7	-1.20258	0.9958198183987247
attached	23	8	-1.03447	0.9724056661674894
attached	23	9	-0.7771	0.7270123413119755
attached	23	10	-0.553067	0.3304532932632078
attached	23	11	-0.43292	0.16453278873626914
attached	23	12	-0.1648	0.019551403899421352
attached	23	13	0.3511810962913602	-0.0673945
attached	23	14	0.46799081069538684	5.498335771594355E-4
attached	24	0	0.5320786892827337	0.014575987786703463
attached	24	1	0.5177994883015872	0.1469230489622358
attached	24	2	0.3519200660878336	0.23620186671271443
attached	24	3	0.0618366	0.2930938900148122
attached	24	4	-0.23188	0.3799301887993025
attached	24	5	-0.163193	0.6102070161824245
attached	24	6	-0.216453	0.6530143349483243
attached	24	7	-0.328581	0.8806971606251639
attached	24	8	-0.466197	0.7731235313090556
attached	24	9	-0.724247	0.9394470121551823
attached	24	10	-1.15294	0.9805168841554391
attached	24	11	-1.18644	1.0952796329108043
attached	24	12	-0.807012	0.9378
attached	24	13	-0.257259	0.6621657890109698
attached	24	14	-0.241317	0.450027
attached	24	15	0.047138528569816644	0.12176079809751732
attached	24	16	0.42080262627135223	-0.0263434
attached	24	17	0.6554280941895249	-0.0333411
attached	24	18	0.7533650575552476	0.0974584
detached	25	0	0.15853869376025542	0.17718025880228658
detached	25	1	-0.2966	0.3433868524689487
detached	25	2	-0.97138	0.7133424845573081
detached	25	3	-1.22179	0.8809509433962237
detached	25	4	-1.25327	0.95416
detached	25	5	-1.34285	1.1032698988068301
detached	25	6	-1.56348	1.1636553287981815
detached	25	7	-1.06223	0.7153932755210695
detached	25	8	-0.672842	0.2950552946523249
detached	25	9	-0.185409	0.00946336
detached	25	10	0.28212047267088564	-0.0699546
detached	25	11	0.342579	-0.083536
detached	26	0	-0.476899	0.33389130057301564
detached	26	1	-0.904577	0.6088514628005932
detached	26	2	-1.12854	0.7768606732742438
detached	26	3	-1.19484	0.7013134250618587
detached	26	4	-1.27054	0.5986091480598363
detached	26	5	-1.23778	0.5584266900790228
detached	26	6	-1.21461	0.7737423525838556
detached	26	7	-1.13023	1.4399062337211264
detached	26	8	-0.990933	0.8736960958874299
detached	26	9	-0.935284	0.292024
detached	26	10	-0.512873	0.015828663278161667
detached	26	11	-0.00469293	0.0356923
detached	26	12	0.2640207717693791	-0.068965
detached	26	13	0.296731	-0.040243
detached	26	14	0.3759654102700122	0.00812223
detached	27	0	-0.283837	0.47859843193406437
detached	27	1	-0.606341	0.837758
detached	27	2	-0.947467	0.9912724215246637
detached	27	3	-0.997983	1.0588531296936672
detached	27	4	-1.06856	1.0141900732728542
detached	27	5	-1.1574	1.0570294685142958
detached	27	6	-1.07226	1.099784911521413
detached	27	7	-1.00405	0.8498529360424522
detached	27	8	-0.939602	0.5126541377021693
detached	27	9	-0.876185	0.28041036302016004
detached	27	10	-0.623564	0.14745316210364576
detached	27	11	-0.25415	-0.00814474
detached	27	12	-0.0304893	-0.0367862
detached	28	0	0.0653972	0.0347208
detached	28	1	-0.0416135	-0.0029114
detached	28	2	-0.0212415	0.0647631
detached	28	3	0.00230209	0.1891058094261189
detached	28	4	-0.214955	0.3518108740780006
detached	28	5	-0.604837	0.7972842446495387
detached	28	6	-0.861358	1.272817696616816
detached	28	7	-1.16941	0.9132945043792917
detached	28	8	-0.972036	0.3680967841682111
detached	28	9	-1.01076	0.3466783563819226
detached	28	10	-0.98946	0.3667736385892958
detached	28	11	-0.871358	0.5193098044409126
detached	28	12	-0.866568	0.6417091189767357
detached	28	13	-0.584808	0.4614687396625865
detached	28	14	-0.290361	0.38434784526487586
detached	29	0	0.16940779644183138	-0.0192529
detached	29	1	0.001373	0.0676484
detached	29	2	-0.224981	0.1617395838952724
detached	29	3	-0.331654	0.5604503775620279
detached	29	4	-0.576821	0.69564
detached	29	5	-1.11282	0.8533549199496329
detached	29	6	-1.00067	0.9565035606387553
detached	29	7	-0.988121	0.9411468450967672
detached	29	8	-0.976366	0.6719194483453971
detached	29	9	-0.655053	0.5640088145349866
detached	29	10	-0.335119	0.3675347315828268
detached	29	11	0.0222981	0.1605046473581081
detached	29	12	0.39430321386450895	0.0441737
detached	30	0	0.2420235061352778	0.0696863
detached	30	1	-0.148296	0.4133219989070383
detached	30	2	-0.463351	0.8796619689542504
detached	30	3	-0.707889	1.1414898360389942
detached	30	4	-0.913202	1.1133966244725741
detached	30	5	-1.01382	0.8619144747523955
detached	30	6	-0.762955	0.7811085161739713
detached	30	7	-0.878778	0.9332968169922682
detached	30	8	-0.743744	0.7342786432976312
detached	30	9	-0.605439	0.6346899815187124
detached	30	10	-0.52031	0.537033
detached	30	11	-0.350208	0.3055910770105144
detached	30	12	-0.0984358	0.1658152923051967
detached	30	13	0.0487359	0.0332216
detached	31	0	0.519166	0.1282260170243878
detached	31	1	0.6663963306830838	0.24392588799598058
detached	31	2	0.46150483114423113	0.352292
detached	31	3	-0.294802	0.599312
detached	31	4	-0.678405	0.9005098525561542
detached	31	5	-0.903646	1.1820719813393294
detached	31	6	-0.987705	1.135528155056229
detached	31	7	-1.13916	1.019627023775275
detached	31	8	-0.815261	0.8370893913486849
detached	31	9	-0.545222	0.5144024963281671
detached	31	10	-0.0945248	0.27665408595198726
detached	31	11	0.4236156426249513	0.0700422
detached	32	0	0.39416142084739664	0.096548
detached	32	1	0.0248579	0.0945445
detached	32	2	-0.311694	0.24512911496478737
detached	32	3	-0.546037	0.5128323793285452
detached	32	4	-0.785922	0.9051576885085815
detached	32	5	-0.999528	1.0008217215607271
detached	32	6	-0.937533	0.9276165916792416
detached	32	7	-0.679976	0.9944370882534449
detached	32	8	-0.855321	1.217688952387136
detached	32	9	-0.766967	1.0310190700792137
detached	32	10	-0.557431	0.9998701414646407
detached	32	11	-0.267333	1.0021206268832714
detached	32	12	-0.102094	0.9066823890866217
detached	32	13	0.1484094899291519	0.7231588287489013
detached	33	0	0.41334108065488084	-0.00638574
detached	33	1	0.35782887666610047	0.0671552
detached	33	2	0.2696095822853385	0.18477187694865915
detached	33	3	0.11876673879313975	0.35340237460118323
detached	33	4	-0.189483	0.6431724925985558
detached	33	5	-0.55098	0.9239457595234374
detached	33	6	-0.813677	0.9459379385622974
detached	33	7	-0.985619	1.055415800415797
detached	33	8	-1.00289	1.114555968391854
detached	33	9	-1.10541	0.9703705628605541
detached	33	10	-1.02691	0.7327840258252623
detached	33	11	-0.824438	0.49689644416718903
detached	33	12	-0.417115	0.4423761810819232
detached	33	13	-0.237833	0.42587204714052673
detached	33	14	0.0759551	0.4889050563841395
detached	33	15	0.15250363069998796	0.5195154917862312
detached	34	0	0.12690312517444316	0.39848041118286004
detached	34	1	-0.170716	0.6053354025948098
detached	34	2	-0.482646	0.8497344804257909
detached	34	3	-0.760155	0.9392918063643321
detached	34	4	-1.03519	0.7158460797443708
detached	34	5	-0.966473	0.8676102804235679
detached	34	6	-0.867774	0.8451798467960872
detached	34	7	-0.905618	0.9802654013946247
detached	34	8	-0.86304	0.9296984717059078
detached	34	9	-0.72011	0.7629878529180112
detached	34	10	-0.384424	0.7960414093288672
detached	35	0	0.45454409877519103	0.056409121988502536
detached	35	1	0.3529330725694658	0.26348936786697175
detached	35	2	0.11477234673501298	0.4745523764321595
detached	35	3	-0.106951	0.8062337853502353
detached	35	4	-0.325301	1.0594551636722123
detached	35	5	-0.862297	0.9539821586434125
detached	35	6	-0.884118	0.8228183380765858
detached	35	7	-0.698945	0.9130455297028303
detached	35	8	-0.675923	0.9837268345283233
detached	35	9	-0.813348	1.0210977929143232
detached	35	10	-0.725701	1.0402358961155973
detached	35	11	-0.523988	1.0361286325749062
detached	35	12	-0.513575	0.7947244338411873
detached	35	13	-0.554731	0.7108058545383535
detached	35	14	-0.382685	0.5769555566278994
detached	35	15	-0.359149	0.3561622363272855
detached	35	16	0.0882652	0.20718543320022226
detached	35	17	0.20194757554576126	0.10031248366197146
detached	36	0	0.34249890741004035	0.011374479941982592
detached	36	1	0.17255722348376154	0.1038825866086095
detached	36	2	-0.0863901	0.3725231932195613
detached	36	3	-0.412246	0.7716293368467233
detached	36	4	-0.66511	0.8962228084260402
detached	36	5	-0.90459	1.086444495342798
detached	36	6	-0.944562	1.3008617549510109
detached	36	7	-0.872404	1.1225734647865804
detached	36	8	-0.809451	0.9432221840265842
detached	36	9	-0.656113	1.0410558164395067
detached	36	10	-0.401095	0.7159504385460964
detached	36	11	0.16850585796296053	0.24742248284849094
detached	36	12	0.5467815726023203	0.13224471460794426
detached	37	0	0.3155970538643988	0.038151920481040734
detached	37	1	0.29179773265766024	0.0321122
detached	37	2	0.25968979920460544	0.0624847
detached	37	3	0.17725442468602667	0.15237481590574292
detached	37	4	0.0662759	0.21810588379805848
detached	37	5	-0.432711	0.3284090909090919
detached	37	6	-0.724457	0.6216411956054771
detached	37	7	-0.854107	0.9801523186975817
detached	37	8	-0.79716	1.088043945252562
detached	37	9	-0.767387	1.0805860693464284
detached	37	10	-1.07738	0.9720845436005215
detached	37	11	-0.87931	0.7741807805596458
detached	37	12	-0.674953	0.7857129709166735
detached	37	13	-0.628344	0.6291031887991146
detached	37	14	-0.490055	0.5532705133696414
detached	37	15	-0.133832	0.5910966474272399

## Sheet: Fig4v
Condition	Relative contracted domain size	Relative Gdf1 domain size
control	0.19058715430341686	0.17481034794210507
control	0.19207056574608733	0.11101858640030916
control	0.21834800803160895	0.1584617511885744
control	0.16286	0.12649717954890205
control	0.20212924871671237	0.14014490473086297
control	0.2816195137135484	0.24696569720313247
control	0.24198064122481022	0.23447733741172314
control	0.21031591515220835	0.12067509427693882
control	0.1988925481694448	0.13259401391508396
control	0.16379434316494143	0.13480578105947863
control	0.1777393853596965	0.17057576955355436
control	0.23490174632195876	0.18514754370934636
control	0.22344932536209908	0.14777782475261025
control	0.22571590378119086	0.2006506182765744
control	0.20515758187536953	0.23319255646456663
control	0.2046287808555345	0.17198398440657053
control	0.21311461175745433	0.19473890255111503
control	0.23954895409269344	0.14079055251010095
control	0.25483317544592793	0.24081267390805858
attached	0.32253061198831173	0.28213344555588743
attached	0.2389323560089153	0.1368679468681447
attached	0.3326833502655334	0.2260910109753864
attached	0.37022693441570736	0.36599290507059506
attached	0.4842706129921238	0.2760331667570063
attached	0.3571387684908826	0.46134877517196543
detached	0.5113528879740402	0.3915598932476981
detached	0.552246	0.40310636513404835
detached	0.6570302407891153	0.45575818912455895
detached	0.6124195223584841	0.4973012990381264
detached	0.48921861670683486	0.39590928971111994
detached	0.6079785231718274	0.5416467785335728
detached	0.5968772602191698	0.5744072129908904
detached	0.5935137102761897	0.6741646616135172
detached	0.47917981433448237	0.6556963768412115
detached	0.6773622130336581	0.7332819775473659
detached	0.49255004439972083	0.5212986223326657
detached	0.5177702026611158	0.5429862761969624
detached	0.5135302097953722	0.5067266923199573
