# Supplementary material for: Self-organized tissue mechanics underlie embryonic regulation
Source: Nature. 2024 Sep 11;633(8031):887–94. doi: 10.1038/s41586-024-07934-8 (PMC11424473; doi:10.1038/s41586-024-07934-8)
Supplement: Supplementary file 11 — Source Data Extended Data Fig. 2 [file 41586_2024_7934_MOESM11_ESM.xlsx]

## Sheet: Feuil1
								Apical cell area in mm2
			CalA				Control				H1152
			35.37	16.02	19.53	2.7342	55.35	17.64	13.5	30.3408	167.94	21.15	74.88
			45.09	10.08	37.26	10.3194	23.76	20.25	28.08	56.3598	51.75	109.89	162.27
			59.4	39.42	26.46	6.0858	12.96	14.13	44.46	63.8568	48.24	116.82	184.41
			12.78	39.78	45.45	3.8808	17.91	28.89	11.25	58.3884	179.73	186.21	129.87
			21.06	57.24	9.27	21.8736	32.13	77.94	24.66	142.796	8.73	221.31	47.61
			52.47	59.94	37.08	61.299	57.06	50.31	17.01	155.673	237.51	161.91	141.39
			53.64	21.78	26.1	20.727	16.83	51.75	3.78	29.0178	91.89	68.85	78.84
			38.61	26.1	26.46	3.087	8.46	6.03	89.73	142.619	291.33	245.43	221.31
			20.97	36.99	40.95	66.4146	107.64	17.82	175.86	157.966	94.5	92.97	119.34
			51.3	102.42	8.64	37.3968	9.18	23.49	68.31	127.096	136.17	74.07	210.33
			11.79	62.91	28.53	70.2954	124.74	51.48	36.63	101.342	148.95	105.12	80.01
			32.22	99.09	70.56	24.7842	96.21	29.43	19.71	199.42	66.87	174.96	292.59
			70.56	10.08	134.19	22.4028	43.38	144.54	12.42	11.9952	366.12	271.53	329.76
			21.78	9.72	99.36	55.0368	45.63	60.03	120.51	26.8128	398.16	80.01	248.76
			28.8	148.5	23.4	8.4672	166.5	44.19	21.87	116.953	137.16	293.31	261.54
			115.38	227.61	24.12	16.4934	69.03	92.43	168.75	50.0094	263.61	16.11	357.39
			29.16	96.66	58.77	11.025	155.88	189.63	16.92	59.7114	40.32	77.31	20.25
			98.01	35.37	6.48	11.3778	9.36	54.09	50.31	126.655	168.84	302.13	38.79
			86.04	69.03	24.48	113.337	80.91	61.74	99.09	170.138	51.12	309.69	49.59
			26.28	25.38	50.22	12.8772	2.88	36.99	64.08	13.3182	6.75	321.39	213.75
			9.36	70.74	11.025	116.689	53.64	131.49	5.58	128.243	247.23	159.66	90.72
			27	49.77	66.42	67.914	85.14	62.73	191.52	16.2288	265.77	254.25	322.02
			36	26.1	170.46	106.457	110.43	67.86	80.46	43.7472	2.07	99.54	236.34
			52.47	21.42	31.68	22.8438	73.17	84.51	157.14	126.655	98.19	196.29	90.27
			57.51	45.99	48.78	37.7496	53.64	54.36	73.8	166.169	181.8	313.38	77.04
			27.09	41.94	38.25	63.2394	52.02	188.73	91.89	49.392	121.41	264.33	170.46
			9	33.3	53.73	117.571	33.93	36.45	19.44	188.66	238.68	224.1	218.07
			50.76	175.68	51.39	68.0022	52.74	73.8	121.77	58.4766	90.36	188.82	182.07
			40.41	75.51	159.12	80.0856	8.19	123.21	47.52	25.4898	5.22	46.53	184.5
			31.59	12.24	26.1	78.6744	25.47	116.01	16.47	21.9618	146.52	318.51	163.44
			38.07	121.23	62.64	52.1262	94.77	38.25	29.97	71.9712	266.94	192.33	177.3
			28.26	21.15	9.45	23.4612	27.99	59.94	101.16	57.1536	42.84	53.55	173.52
			17.19	21.06	38.34	83.2608	120.06	25.47	77.94	113.778	94.95	184.95	106.11
			16.2	24.03	6.39	62.0046	126.99	92.07	6.12	86.1714	168.66	153.99	5.31
			29.07	76.23	97.02	14.6412	49.32	18.9	48.96	10.9368	18.81	63.81	210.78
			14.76	61.65	31.41	155.938	113.76	118.62	13.86	174.724	220.23	142.47	31.14
			54.9	57.96	50.4	51.2442	37.08	52.47	44.01	49.392	227.79	165.69	130.5
			87.39	18.99	33.21	111.661	109.89	91.26	48.69	43.3944	214.11	161.01	8.01
			43.83	31.05	17.82	20.3742	31.41	5.04	26.91	23.1084	202.86	80.19	157.23
			28.26	14.31	34.92	28.1358	63.72	20.7	18.54	204.624	120.42	86.94	6.66
			15.12	76.95	75.69	19.5804	20.52	110.52	53.19	9.5256	62.37	67.32	194.22
			31.59	78.3	10.71	29.547	38.16	82.8	51.75	25.0488	110.34	136.35	139.05
			71.01	20.97	17.46	7.3206	10.26	41.94	187.83	47.7162	303.3	275.4	103.86
			67.05	31.95	10.26	89.3466	8.19	17.01	28.44	10.4076	278.1	192.78	208.53
			94.77	31.05	34.65	26.1072	32.31	38.97	13.14	208.064	239.85	220.14	203.94
			7.92	75.42	23.31	73.0296	59.58	127.98	106.74	71.442	247.95	5.76	305.28
			23.67	246.33	3.96	138.65	78.57	21.42	10.8	4.9392	46.98	193.05	121.77
			25.56	43.56	32.4	83.7018	37.53	13.05	128.34	186.19	20.88	51.03	374.67
			35.82	50.22	66.06	167.492	132.84	254.7	83.25	67.914	422.46	136.8	159.21
			60.84	13.5	57.96	17.8164	48.78	33.48	56.52	71.0892	30.69	156.33	104.94
			11.52	12.78	25.83	180.634	32.4	74.07	13.14	221.47	294.75	183.06	69.3
			17.46	112.14	12.51	159.642	32.31	14.31	47.61	45.6876	272.43	120.51	86.94
			47.16	40.59	29.43	187.69	206.1	107.1	93.51	178.605	331.92	57.06	211.23
			45	90.54	116.55	36.6912	11.97	29.7	56.97	36.5148	176.31	62.55	40.32
			12.06	128.88	40.14	39.5136	82.08	18.9	110.34	13.9356	86.31	204.21	67.41
			100.62	23.67	76.23	40.4838	35.82	101.97	14.04	174.371	152.55	74.34	156.51
			40.59	29.88	45	5.8212	25.47	23.85	193.41	99.4014	12.6	185.13	77.58
			31.5	64.89	86.13	65.6208	43.56	101.79	23.76	39.9546	219.78	130.68	118.17
			19.44	104.58	65.25	115.63	19.26	85.86	116.01	116.689	257.13	335.52	153.36
			19.17	57.96	42.21	26.1072	5.31	43.47	105.75	43.3944	74.7	303.57	261.99
			26.28	15.12	126.72	7.938	99.99	79.83	84.24	37.5732	86.85	97.65	55.53
			34.65	75.87	32.13	66.2382	122.4	58.95	29.34	215.384	71.28	149.31	196.83
			81.27	9.81	51.48	78.8508	224.46	103.77	82.8	26.019	30.78	82.26	15.93
			29.61	73.89	7.938	22.491	16.38	56.7	7.11	190.777	216.09	250.47	132.84
			12.96	33.12	95.67	86.5242	63.81	10.98	6.93	43.9236	109.8	144.72	59.67
			78.57	30.06	55.53	21.9618	25.2	17.91	18.81	265.129	52.74	372.69	112.77
			84.96	48.96	48.42	32.7222	117.99	143.1	35.1	116.777	295.83	134.91	194.85
			34.2	59.49	141.84	39.3372	178.65	124.74	108.18	66.591	246.87	268.02	184.23
			45.36	36.9	31.68	129.83	42.48	129.69	95.85	38.367	140.4	223.83	203.67
			40.32	38.52	225.81	100.901	129.78	93.15	33.93	72.324	12.69	115.29	50.85
			59.85	112.86	95.85	51.2442	121.86	15.48	23.4	114.043	164.52	252.81	180.09
			90.27	66.87	26.28	2.646	33.84	27.9	24.48	119.687	179.91	192.15	63.54
			40.68	132.75	119.25	73.2942	48.87	105.57	126.27	91.9044	162.09	109.71	298.71
			58.59	24.48	100.62	7.938	13.77	132.57	32.58	35.0154	332.64	241.65	74.07
			52.2	21.33	4.59	162.641	93.06	89.1	64.26	36.3384	280.62	287.82	23.31
			23.76	28.44	2.646	9.8784	67.59	190.53	60.03	25.2252	165.06	235.8	248.94
			76.77	83.88	32.22	117.218	20.61	15.75	2.7	74.088	50.94	133.74	207.99
			28.26	33.03	7.938	3.8808	119.07	20.25	70.92	43.8354	183.69	173.07	105.75
			65.52	36.36	87.84	26.46	27.99	134.64	66.06	49.5684	154.44	9.27	242.28
			47.7	58.86	43.74	114.925	127.71	182.7	103.05	53.8902	227.61	153.18	131.58
			62.55	41.58	34.02	56.3598	33.84	148.59	175.14	38.4552	89.37	87.21	148.5
			33.75	52.2	26.28	21.7854	21.06	24.21	164.88	120.658	104.67	89.28	138.24
			213.93	81.63	5.13	76.2048	136.98	18.81	108	25.0488	220.32	59.85	90.09
			83.34	54.99	59.94	6.615	55.62	21.24	64.62	462.08	257.49	227.07	173.52
			8.55	45.81	88.29	123.833	130.95	123.57	45	17.7282	224.1	189.36	194.76
			14.4	139.32	32.4	14.7294	116.64	187.83	74.25	83.2608	103.41	158.67	115.38
			52.11	82.08	16.65	19.2276	170.28	48.69	83.34	157.525	262.8	149.85	146.25
			67.23	33.3	24.84	13.5828	17.73	67.5	64.44	60.5052	68.85	109.8	126.9
			37.8	92.43	14.4	26.901	146.97	170.73	222.21	75.9402	152.19	179.64	107.91
			91.35	114.93	58.14	22.6674	20.52	41.31	211.68	243.167	36.72	187.2	214.47
			19.62	45.09	85.95	73.9116	30.24	66.33	109.89	29.4588	107.46	211.32	182.25
			76.68	71.19	138.78	3.2634	92.43	8.01	134.64	113.161	38.52	90.81	245.34
			23.04	86.22	66.69	57.33	49.5	110.16	26.91	206.564	229.23	79.29	83.43
			50.58	29.61	59.67	71.7948	109.35	16.11	57.6	38.808	174.69	224.28	96.57
			15.57	166.77	8.37	2.4696	10.08	21.42	119.88	30.2526	65.79	290.97	142.92
			18.18	60.48	16.92	7.1442	23.85	150.39	49.77	68.2668	229.41	96.48	238.32
			31.95	48.42	3.2634	49.3038	70.29	56.97	7.83	413.57	313.11	90.18	200.88
			11.79	54.36	56.07	29.2824	207.18	96.66	15.48	139.532	147.6	85.32	14.49
			78.39	177.84	27.36	16.8462	283.32	31.86	73.98	102.665	112.05	97.11	45.72
			77.85	89.1	2.4696	168.991	48.6	169.29	27.72	14.2884	48.06	30.15	143.73
			26.82	103.95	46.17	13.5828	16.2	38.88	13.5	121.628	97.47	72.54	239.04
			16.02	52.92	12.24	114.307	163.44	99.27	12.33	92.9628	189.18	9	72.81
			81.72	74.61	73.26	79.0272	80.55	292.14	94.41	50.1858	15.93	16.29	113.49
			25.83	102.06	26.55	32.634	168.03	75.51	19.17	307.642	291.24	52.2	164.79
			54.54	80.64	30.24	93.6684	69.03	71.37	60.48	26.5482	15.3	265.59	61.2
			24.21	98.73	15.75	39.9546	34.74	16.47	68.76	20.286	128.25	255.33	249.66
			28.35	119.43	25.47	34.3098	73.17	21.6	32.58	166.522	101.34	55.26	225.45
			46.98	19.17	133.92	196.951	9.9	125.37	30.33	112.72	221.04	108.81	103.77
			39.51	52.65	10.89	43.7472	79.56	102.6	121.14	181.604	148.05	192.96	82.89
			14.31	36.9	23.58	81.4968	55.8	48.6	229.59	44.3646	343.35	163.89	240.39
			63.81	32.04	98.64	6.3504	75.69	14.31	68.04	229.32	168.48	143.28	146.61
			94.32	65.79	28.71	147.206	43.02	27.81	70.29	35.9856	277.38	148.5	167.22
			75.6	37.26	7.38	3.8808	18.09	58.23	106.47	90.2286	151.56	78.12	67.77
			40.41	46.89	74.43	2.9106	58.05	37.17	113.76	243.961	203.22	256.41	190.53
			23.22	72.99	24.84	65.6208	22.77	37.71	157.23	152.851	133.56	29.16	256.23
			34.74	38.43	93.96	11.466	243.45	125.1	41.94	7.2324	250.56	280.53	146.52
			15.66	87.39	87.21	89.964	105.75	23.76	106.56	38.6316	81.99	131.4	45.09
			27	58.86	70.56	83.2608	101.25	20.43	60.12	115.895	103.68	68.76	228.06
			110.88	41.85	33.03	6.4386	174.87	56.52	52.38	17.5518	122.76	150.48	110.07
			43.56	51.3	32.67	31.9284	45.09	25.02	130.14	176.929	21.78	249.12	155.52
			27.81	65.97	34.02	31.5756	32.85	35.73	159.12	195.01	188.46	336.15	163.44
			37.53	54.81	57.69	8.379	5.22	55.8	63.81	20.9916	19.35	218.61	319.14
			10.44	63.81	14.58	4.41	115.56	81.54	17.46	333.484	311.22	135.54	171
			14.4	52.92	78.12	88.9056	110.07	108.54	114.21	31.4874	69.48	185.13	159.84
			23.58	23.04	134.46	13.23	115.11	153.36	304.11	158.407	294.93	283.32	144.54
			11.97	44.73	8.3795	83.349	155.52	130.05	104.4	33.3396	244.17	158.04	186.12
			110.88	21.51	13.237	86.6124	48.15	116.1	53.82	47.5398	135.9	340.83	99.54
			51.39	31.68	83.349	51.7734	92.34	62.01	202.32	338.6	76.41	124.11	157.59
			39.51	48.87	28.26	283.739	59.58	31.77	43.02	37.485	120.06	300.87	182.97
			19.62	59.58	3.528	32.5458	59.4	31.59	110.34	50.6268	9.72	94.23	117
			94.86	64.53	32.13	8.9964	22.59	45.72	25.2	15.9642	103.5	71.73	73.89
			21.15	42.12	30.6	14.6412	19.98	55.53	23.58	31.1346	19.08	22.23	80.46
			31.5	56.07	134.73	68.796	168.84	59.67	153.27	89.8758	6.12	91.71	233.91
			119.79	156.33	83.97	41.1012	29.07	19.35	105.57	58.1238	238.77	191.34	278.37
			10.98	48.6	74.07	15.1704	44.1	43.29	169.02	38.6316	279.81	216.54	169.47
			25.47	30.87	111.69	23.4612	86.49	175.14	133.74	174.107	214.29	80.28	14.94
			11.07	17.55	50.49	28.8414	8.55	41.94	10.8	124.362	127.98	133.65	307.08
			30.24	50.04	97.02	82.6434	94.05	174.51	16.29	58.4766	135.45	51.12	75.69
			36.9	23.94	73.89	34.0452	135.72	130.86	46.44	193.334	113.67	177.57	163.876
			36.36	85.32	19.44	103.282	46.98	212.31	20.34	170.755	135.45	158.67	214.414
			26.91	177.3	43.74	52.3026	7.65	19.62	68.85	51.2442	294.21	282.15	206.653
			26.01	96.84	48.78	29.0178	81.9	30.06	154.53	113.778	153.63	200.61	116.865
			24.93	33.75	36.54	18.8748	43.11	12.6	63.99	20.1096	30.15	239.76	219.883
			69.48	11.97	48.06	103.459	52.74	83.16	49.5	76.3812	32.76	33.57	235.759
			39.78	39.06	27.36	90.6696	108.99	71.55	128.16	302.526	83.52	42.03	249.43
			25.92	127.89	133.2	53.7138	38.52	28.53	144.9	241.668	10.44	118.89	72.324
			213.03	70.29	24.84	21.3444	13.86	161.19	130.95	167.845	49.68	165.78	23.0202
			38.43	191.52	89.19	16.8462	32.31	73.44	57.87	42.336	28.8	177.21	188.131
			68.04	37.98	78.66	32.2812	148.5	54.27	89.1	316.991	12.69	187.56	104.605
			82.26	47.61	23.04	59.535	160.11	27.63	78.57	113.866	1.8	63.27	193.775
			33.84	83.79	74.79	12.9654	75.42	13.32	28.35	67.6494		149.67	162.641
			97.29	107.91	23.49	73.647	67.23	34.38	153.72	7.938		77.76	157.172
			33.84	69.66	48.51	7.4088	82.98	118.98	166.68	12.8772		196.11	72.9414
			25.83	36.45	39.87	27.2538	74.34	25.74	56.7	56.9772		27.81	154.526
			10.8	78.66	79.74	67.2966	177.57	147.15	47.97	22.491		120.15	327.663
			41.67	92.52	42.12	65.8854	269.55	26.64	23.67	196.598		188.91	103.723
			35.64	16.65	17.64	110.426	101.52	67.59	84.78	87.4062		309.96	51.2442
			59.49	90	32.94	42.9534	9.18	12.69	94.68	86.5242		236.97	94.374
			62.64	85.77	47.88	74.529	1.89	173.43	35.55	68.6196		131.4	97.9902
			70.38	95.4	91.89	82.1142	32.94	44.19	110.61	146.324		111.78	343.451
			45.9	67.5	106.65	135.916	35.19	41.13	52.92	182.309		14.13	87.5826
			69.3	42.66	9.72	161.494	14.4	42.48	19.17	126.479		72.54	104.517
			92.34	24.84	38.07	17.5518	70.74	138.15	28.44	133.535		207.54	200.39
			125.73	46.62	18.54	6.8796	31.77	291.33	146.79	132.741		197.91	263.542
			20.52	38.16	23.67	31.8402	27.36	166.41	124.2	111.661		81.45	167.227
			20.79	52.74	39.6	114.748	107.28	85.23	155.61	241.492		124.38	115.277
			32.67	54.09	60.03	29.547	76.59	85.05	86.76	80.1738		81.45	103.811
			104.67	100.44	31.5	75.3228	27.9	125.37	3.6	279.506		222.66	72.324
			28.62	18.36	161.73	35.8974	42.21	31.32	30.6	65.1798		82.35	258.779
			7.56	37.8	84.06	116.336	48.78	45.99	71.37	16.2288		185.22	197.921
			66.69	81.9	36.36	58.8294	34.92	21.42	47.07	108.045		56.52	157.878
			25.29	104.85	90.72	73.8234	221.67	41.94	6.66	75.411		109.17	180.545
			80.55	87.75	15.93	8.4672	36.54	17.19	72.09	28.224		21.24	85.6422
			9	44.73	79.92	36.8676	56.16	44.37	96.39	108.486		156.15	146.853
			61.38	38.97	66.33	89.964	85.41	76.23	33.93	3.969		162.63	210.445
			45	49.86	84.33	33.8688	22.77	115.29	31.77	206.741		189.27	211.768
			62.91	47.52	8.4672	37.3086	13.23	108.99	26.28	36.603		125.37	202.684
			34.2	136.71	9.81	87.6708	110.61	38.52	8.91	69.9426		27.45	69.5016
			15.66	106.65	31.14	55.0368	22.23	145.26	34.38	39.8664		234.45	233.818
			31.77	37.17	29.07	87.0534	2.34	78.21	75.78	44.982		180	106.722
			39.78	74.7	90.09	25.6662	52.29	25.29	169.74	127.537		111.24	8.82
			28.08	12.87	68.85	40.3956	4.23	10.35	31.14	17.3754		238.59	205.418
			21.78	32.4	16.2	85.9068	59.94	13.41	12.6	148.088		201.51	124.627
			38.52	67.32	64.98	28.4004	141.48	43.74	29.61	175.783		92.25	59.3586
			15.12	32.85	49.68	47.0106	125.91	116.55	100.8	90.7578		184.68	409.689
			30.78	55.08	43.65	14.112	43.11	11.97	11.07	32.7222		237.51	181.251
			15.12	71.46	10.53	13.5828	97.92	4.23	50.4	34.839		84.96	301.997
			23.67	114.3	44.46	79.0272	123.57	63.81	9.45	72.9414		111.69	166.963
			155.34	131.22	49.77	8.4672	59.13	66.42	33.75	137.151		322.74	145.883
			49.05	194.94	5.13	7.6734	100.53	81	110.97	99.4896		68.13	173.666
			25.11	39.87	6.93	27.1656	175.05	52.65	40.5	241.668		170.55	108.133
			48.6	10.8	37.71	51.8616	93.78	4.77	65.61	46.746		224.46	248.548
			40.32	51.03	15.12	41.895	132.03	56.7	37.62	53.0082		153.63	95.8734
			18.09	63.63	128.79	73.2942	140.04	26.01	163.98	66.591		121.77	47.7162
			8.46	47.61	119.7	7.5852	46.26	165.78	103.41	24.1668		128.97	185.22
			20.25	67.95	22.05	10.143	18.36	117.09	80.91	13.23		57.51	189.101
			32.94	99.81	38.25	35.8974	39.06	16.65	67.41	100.107		131.85	402.898
			21.78	67.05	65.97	12.8772	177.39	76.05	19.53	121.892		253.8	2.5578
			18.45	47.16	39.06	17.199	65.34	120.96	38.25	266.629		20.07	104.958
			21.87	37.71	42.3	4.9392	21.15	26.82	57.6	128.419		179.37	124.803
			53.64	50.58	46.71	160.259	101.34	115.92	32.04	84.4956		80.64	224.204
			47.7	111.96	41.85	21.8736	42.66	119.88	67.59	183.191		149.49	266.099
			25.29	71.01	52.83	39.4254	111.42	177.57	40.68	86.436		25.47	266.629
			78.75	23.49	25.83	19.5804	27.09	7.29	55.89	52.8318			349.184
			42.39	57.51	52.38	23.0202	50.58	54.18	122.94	73.8234			87.0534
			30.24	105.03	88.65	109.809	205.56	79.02	7.38	221.294			151.704
			6.84	28.89	81.81	67.914	42.21	78.93	132.66	103.547			383.935
			67.32	57.96	47.43	113.69	160.38	28.35	9.27	246.695			204.007
			24.84	18.27	115.38	4.851	4.5	22.5	23.31	140.591			136.093
			164.25	63.99	13.41	12.4362	18.54	60.3	92.07	76.9104			141.12
			104.13	65.88	89.01	107.428	205.92	32.04	78.21	56.7126			71.7948
			46.08	42.39	72.81	31.2228	15.57	43.47	54.36	11.907			225.175
			93.87	82.44	12.51	68.0904	11.34	31.68	15.75	92.2572			122.422
			16.02	114.3	17.64	14.3766	102.78	82.35	33.66	188.219			170.932
			74.7	180	22.41	5.733	17.82	171.27	6.12	139.709			75.7638
			25.83	8.28	42.39	65.0034	205.92	123.84	38.07	52.8318			194.128
			39.87	34.2	53.37	47.8926	50.58	133.56	30.42	13.23			351.477
			142.56	33.21	6.66	75.0582	139.23	29.88	62.82	30.6936			241.933
			54.63	38.7	51.66	58.8294	183.78	141.57	24.93	131.506			127.714
			70.74	126.36	5.733	46.2168	216.27	62.46	24.48	69.237			175.253
			38.07	125.73	42.39	62.4456	29.61	42.48	32.49	13.671			6.174
			18.27	108.72	60.66	89.082	115.74	6.66	113.49	25.8426			200.479
			35.64	62.01	54.09	19.3158	207.9	68.76	126				41.8068
			30.78	65.52	63	19.404	32.31	11.7	98.19				284.621
			36.99	105.03	73.44	3.2634	33.3	99.45	7.47				259.573
			46.08	71.01	51.84	47.2752	31.41	69.84	14.85				270.333
			78.03	52.74	89.01	63.8568	27.36	58.77	6.39				117.659
			13.05	82.08	34.65	12.0834	26.91	66.87	35.55				79.0272
			5.67	34.56	59.58	100.636	15.3	43.47	14.22				51.5088
			28.89	84.24	53.28	47.9808	16.56	34.47	56.16				132.741
			78.12	13.05	28.08	24.8724	78.57	131.49	125.55				93.6684
			41.67	71.64	120.33	21.2562	71.28	78.21	220.14				124.979
			28.62	62.01	51.21	82.7316	88.56	40.14	123.3				177.635
			58.23	61.74	14.04	55.3014	69.84	54.9	27.27				90.3168
			96.84	49.86	88.56	69.1488	33.57	112.5	127.44				251.017
			43.47	42.03	115.47	19.6686	26.01	21.69	82.08				309.758
			25.2	101.16	20.61	44.6292	40.86	100.26	4.32				169.785
			62.55	145.17	61.56	11.025	85.68	145.35	33.93				173.137
			11.97	86.4	60.66	6.9678	74.07	6.03	100.8				279.77
			16.74	42.3	50.58	25.137	18	98.37	22.77				182.574
			41.67	78.84	9.27	15.876	23.94	72	32.4				93.4038
			46.71	48.96	7.56	8.5554	19.26	3.15	3.51				225.792
			52.38	35.73	34.83	2.0286	56.34	80.01	14.58				126.479
			45.27	29.97	26.46	26.46	149.22	71.55	43.02				10.0548
			18.18	37.71	28.89	18.6102	58.14	113.13	62.73				155.32
			43.29	85.14	78.66	46.2168	32.22	52.65	9.54				89.8758
			10.44	65.61	24.39	106.016	29.25	179.91	81.18				179.928
			63	134.91	159.03	31.3992	24.39	22.77	18.18				220.676
			68.31	75.6	37.71	182.221	72.27	113.49	71.01				43.5708
			85.95	78.21	17.37	6.4386	212.22	45.45	32.76				97.7256
			140.13	36.9	52.83	22.1382	15.03	98.91	169.38				297.675
			34.56	35.19	7.83	95.3442	55.17	46.44	41.94				205.682
			24.03	67.05	28.08	12.7008	75.33	141.48	42.3				65.268
			69.66	80.73	43.2	32.1048	34.92	11.97	19.53				222.44
			30.69	128.34	15.75	27.0774	13.68	86.31	47.79				229.232
			35.19	41.22	3.8808	47.2752	19.17	54.45	72.18				195.098
			35.55	28.89	51.3	3.8808	5.58	80.1	172.98				143.149
			22.32	55.17	140.58	70.56	39.6	63.81	135.36				232.583
			21.06	144.36	130.59	112.984	59.31	12.96	20.97				147.206
			4.95	48.06	29.16	63.8568	126.72	113.4	124.83				64.5624
			11.16	39.78	47.79	141.208	130.32	151.29	34.92				60.5934
			27.09	19.17	64.71	173.313	19.62	146.7	155.43				164.317
			25.29	29.7	28.35	12.348	20.88	36.36	10.89				216.796
			21.42	62.64	3.87	37.6614	82.71	109.8	136.44				371.234
			64.62	68.58	44.73	11.5542	105.39	56.97	16.83				273.155
			67.77	67.14	8.73	25.0488	61.11	75.51	18.27				207.623
			42.21	64.62	22.95	33.7806	35.46	30.06	16.65				78.5862
			32.22	31.32	24.12	33.516	194.58	30.51	2.61				194.746
			8.46	63.09	17.37	76.6458	79.2	11.07	11.43				76.0284
			56.79	46.53	4.95	32.3694	129.6	47.61	38.07				80.5266
			22.05	60.84	7.02	33.516	43.47	96.75	73.62				237.699
			54.27	41.58	10.08	11.025	45.45	46.71	6.3				136.71
			27.09	42.12	30.42	2.4696	125.01	71.37	8.01				78.6744
			45.63	31.5	50.49	25.7544	4.77	142.92	94.41				20.727
			45.18	48.33	25.11	118.541	90.72	14.76	96.48				156.114
			31.5	70.38	17.46	26.901	80.19	47.25	34.83				11.025
			28.35	38.16	76.05	35.5446	90.72	98.55	104.13
			30.87	49.95	5.9976	5.9976	124.74	151.83	5.04
			46.89	79.56	55.8	145.001	41.49	93.42	10.17
			32.22	92.43	33.3	22.4028	28.8	85.77	20.43
			25.02	33.03	44.28	28.5768	252.63	45.99	58.86
			36.36	30.78	27	74.6172	86.76	108.45	9.54
			25.38	77.76	32.04	55.3896	142.02	110.07	18.36
			13.23	75.42	45.81	14.3766	90.72	142.47	138.24
			62.19	51.03	45	163.523	95.49	56.79	35.37
			26.73	58.95	51.93	17.7282	28.53	60.39	18.27
			39.87	20.07	10.35	38.4552	23.85	32.31	27.63
			9.63	50.4	67.32	64.5624	108.72	84.24	35.46
			75.78	33.57	78.93	41.8068	64.26	147.87	93.78
			43.74	43.65	73.98	70.2072	17.1	63.63	58.41
			116.64	162.27	83.07	24.696	22.41	115.11	155.97
			37.08	50.22	66.15	59.7996	46.71	29.7	21.96
			59.22	83.34	46.98	138.298	12.42	186.21	68.94
			15.57	9.63	44.46	102.841	79.47	127.98	189.45
			13.86	100.26	58.68	200.479	161.28	15.84	57.51
			72.9	69.57	6.66	6.7032	160.02	92.43	29.16
			47.43	47.61	46.26	100.019	46.71	49.14	14.76
			16.74	18.09	15.3	73.3824	26.01	45.99	107.91
			35.37	50.13	14.553	47.2752	193.14	26.91	11.79
			54.72	76.5	20.16	14.553	7.02	42.3	141.21
			35.37	31.59	71.001	110.074	72.18	9.18	66.78
			28.89	115.74	66.06	71.001	68.67	17.28	35.73
			39.33	31.68	37.71	24.0786	23.76	158.13	113.04
			22.32	34.38	4.77	28.9296	145.08	87.66	65.34
			32.13	28.26	69.84	18.6102	154.8	14.85	61.29
			57.78	34.29	133.74	37.3086	35.37	48.78	37.26
			43.65	10.35	10.53	222.617	63.18	10.08	19.71
			21.78	79.83	118.35	21.5208	54.45	55.62	46.71
			14.13	15.75	36.09	44.4528	14.85	35.28	49.14
			50.13	94.5	71.91	48.069	46.17	124.38	10.8
			57.87	36.36	4.41	74.3526	60.03	51.21	26.64
			103.23	49.32	35.37	2.5578	165.96	127.08	15.12
			79.47	53.19	75.33	12.0834	34.47	59.94	21.87
			37.26	31.23	46.89	78.939	38.52	41.31	135.9
			18.27	57.24	54.54	6.8796	54.36	23.76	10.44
			25.11	99.18	7.2	71.7066	72.45	99.54	99.99
			24.39	158.49	56.25	12.0834	14.67	119.07	14.31
			24.3	31.41	63.9	83.4372	25.11	125.01	75.96
			23.13	48.6	23.58	12.2598	111.24	128.34	177.57
			64.35	87.93	226.17	48.951	100.89	82.89	104.85
			41.85	49.95	26.55	180.281	16.47	16.92	90.72
			56.97	63.27	23.04	4.0572	190.08	66.06	138.24
			25.11	38.88	2.61	73.647	63.36	143.19	4.5
			23.22	41.04	9.45	95.697	22.86	5.58	76.14
			46.98	143.37	43.2	83.8782	93.51	162.63	41.76
			98.19	33.21	46.89	47.2752	38.97	7.74	32.31
			22.23	28.44	76.59	34.1334	67.14	46.44	25.47
			25.83	61.83	48.78	78.7626	76.68	43.74	32.4
			78.84	12.96	151.92	40.6602	14.31	23.67	34.11
			62.46	46.8	62.73	94.1976	6.39	39.24	4.95
			66.24	38.07	46.98	9.8784	154.62	126.09	26.01
			83.34	53.37	9.8784	6.7032	43.83	33.57	25.11
			88.83	9.36	74.43	47.187	198.81	31.23	114.75
			63.18	13.05	166.41	129.83	9.81	33.12	6.03
			27.9	69.84	26.91	5.0274	6.84	32.31	124.47
			10.62	146.61	4.851	127.008	25.47	199.98	86.04
			23.58	63	67.23	14.4648	38.61	29.79	10.35
			45.09	51.12	74.25	5.1156	26.1	22.5	68.04
			24.39	81.72	30.15	12.2598	50.67	21.42	66.24
			35.37	89.28	2.52	2.4696	11.43	19.08	55.44
			38.88	20.43	23.67	22.8438	7.56	51.39	56.88
			25.38	11.07	24.3	21.8736	27.9	2.88	23.76
			79.11	62.46	37.53	97.1964		91.62	11.7
			24.84	19.44	43.92	196.862		84.69	57.69
			68.49	46.98	26.82	130.889		14.67	137.34
			64.98	16.38	8.91	96.3144		11.61	151.47
			48.69	29.7	36.63	14.6412		9.45	111.33
			26.19	18.9	138.15	31.9284		10.98	35.1
			63.18	82.62	17.28	39.1608		98.37	139.5
			46.53	63.63	37.08	55.3896		72.18	124.29
			23.67	122.13	3.51	22.7556		155.34	30.51
			33.75	123.93	95.13	134.329			8.55
			67.5	62.37	24.84	73.1178			25.38
			36.72	30.96	73.44	167.845			5.85
			53.46	70.83	98.73	25.4016			41.94
			39.24	26.01	78.75	34.6626			68.85
			19.53	65.07	46.08	173.225			51.3
			31.5	99.72	86.67	23.1084			58.5
			9.36	59.31	17.01	12.8772			64.8
			33.57	19.71	56.97	85.2012			9.99
			30.51	91.98	43.74	38.2788			125.28
			26.73	134.73	144.54	80.703			9.45
			3.6	75.78	37.8	46.1286			138.15
			6.03	44.55	55.26	39.6018			48.06
			129.15	61.74	78.3	6.3504			10.44
			92.16	20.79	5.76	6.7914			40.32
			34.65	39.15	75.15	114.395
			87.57	66.33	49.14	13.671
			24.3	23.04	27.99	82.026
			12.06	50.4	2.9988	48.4218
			51.3	63.9	3.528	45.3348
			26.01	59.67	54.36	27.0774
			24.93	63.36	14.76	132.124
			38.52	86.94	83.25	40.3956
			52.11	49.32	45.63	12.0834
			40.5	43.74	73.08	29.106
			37.35	53.82	51.21	134.417
			14.4	54	54	29.4588
			43.74	23.94	93.69	30.1644
			54.72	68.22	29.97	12.8772
			37.53	90	47.25	11.025
			30.78	39.51	50.13	23.9904
			38.61	26.1	70.83	40.9248
			5.31	38.43	61.74	11.6424
			22.32	52.74	7.29	39.69
			36.45	63	68.58	4.41
			139.68	67.95	14.31	96.4026
			30.24	51.39	33.66	147.735
			8.37	73.98	50.58	9.3492
			15.57	28.62	52.47	20.286
			48.06	32.4	39.693	11.466
			33.21	135.18	4.415	198.45
			35.19	72.9	6.66	30.7818
			16.47	35.46	6.48	34.3098
			48.24	36.45	74.88	162.641
			5.94	25.65	14.67	27.1656
			56.79	49.23	61.38	35.6328
			94.68	141.12	12.06	50.8032
			20.16	77.13	30.15	82.2906
			54.9	29.79	83.25	18.6102
			30.15	87.03	63.99	34.2216
			32.58	50.13	129.51	6.9678
			48.24	66.15	39.15	130.889
			28.35	37.44	18.27	63.8568
			60.75	40.86	36.99	44.8938
			64.17	8.73	70.02	262.483
			26.91	14.22	45.45	55.7424
			23.94	9.9	20.88	48.4218
			14.85		86.76	50.3622
			66.33		96.48	152.762
			33.03		24.48	44.8056
			56.88		68.4	83.349
			11.7		12.87	34.6626
			81.45		90	4.4982
			24.39		13.59	20.9916
			10.62		144.63	27.2538
			6.84		32.13	32.193
			53.73		28.665	9.5256
			37.53		148.59	58.5648
			57.33		82.62	42.336
			40.41		12.33	18.6102
			62.55		83.349	2.8224
			29.88		45.27	175.694
			60.39		12.69	87.4944
			5.4		14.67	28.0476
			25.47		95.94	81.4086
			30.15		17.28	21.0798
			12.87		32.193	48.7746
			13.5		30.6	81.3204
			28.44		5.4	22.3146
			23.13		23.04	12.6126
			48.06		120.42	38.9844
			23.4		15.21	16.8462
			33.66		24.12	39.6018
			14.22		42.12	60.0642
			77.13		47.07	93.7566
			112.77		45.18	2.2932
			43.74		17.46	36.603
			33.84		74.88	65.0916
			29.61		183.51	22.3146
			13.77		25.47	12.6126
			75.33		64.26	42.777
			14.49		60.21	16.8462
			79.02		62.91	39.6018
			25.92		17.55	60.0642
			16.83		27.09	93.7566
			19.98		8.19	2.2932
			39.78		66.96	36.603
			12.96		97.83
			27.99		10.62
			34.65		56.16
			61.02		22.5
			33.21		60.39
			58.14		69.93
			28.53		39.6
			14.13
			78.03
			65.7
			38.97
			68.67
			37.17
			87.3
			29.97
			45.99
			13.41
			77.31
			43.47
			10.98
			82.98
			22.59
			28.26
			4.68
			19.17
			29.97
			42.84
			31.77
			44.01
			17.37
			9.99
			15.39
			31.14
			43.02
			27.27
			15.93
			21.33
			15.84
			23.22
			52.92
			20.43
			18.63
			22.77
			28.44
			25.47
			52.56
			28.08
			41.04
			25.11
			27.9
			77.31
			41.49
			73.17
			47.79
			41.49
			71.55
			32.49
			25.2
			25.56
			23.94
			36.45
			54.63
			32.85
			25.38
			194.85
			21.42
			17.01
			41.58
			34.92
			42.48
			7.92
			32.58
			13.95
			34.83
			18.9
			90.9
			20.16
			125.01
			21.6
			5.67
			48.06
			55.17
			30.24
			50.22
			41.13
			15.21
			46.44
			39.6
			69.93
			26.91
			26.37
			9.09
			20.79
			42.93
			49.14
			42.48
			66.24
			7.47
			3.6
			30.69
			77.31
			21.15
			56.88
			26.64
			112.5
			45.45
			26.28
			17.28
			50.58
			13.59
			19.62
			7.56
			41.76
			82.08
			29.88
			50.94
			40.95
			36.72
			51.3
			9.63
			20.34
			43.74
			11.43
			45.36
			21.15
			40.05
			41.31
			73.44
			58.5
			35.1
			79.92
			44.55
			74.34
			50.04
			29.7
			21.33
			43.65
			107.19
			21.78
			31.77
			12.24
			2.25
			47.34
			13.23
			53.46
			10.89
			27.45
			9.72
			48.33
			16.2
			11.61
			39.78
			4.86
			26.37
			26.55
